# Supplementary material for: Is there a relationship between forest fires and deforestation in the Brazilian Amazon?
Source: PLoS One. 2024 Jun 28;19(6):e0306238. doi: 10.1371/journal.pone.0306238 (PMC11213292; doi:10.1371/journal.pone.0306238)
Supplement: S1 Data — (XLSX) [file pone.0306238.s001.xlsx]

## Sheet: 2006
Year 2006	Cities	Area of ​​cities (km²)	Forest Fire Alerts	Deforestation until 2006 (km²)	Deforestation until 2006 (%)	Increment 2005-2006 (km²)	Increment 2005-2006 (%)
	Abaetetuba (PA)	1617	156	678.3	0.4195	4.5	0.0028
	Abel Figueiredo (PA)	616	83	557.6	0.9052	0.8	0.0013
	Acará (PA)	4361	970	2178.1	0.4994	36.1	0.0083
	Afuá (PA)	8382	11	26.7	0.0032	1	0.0001
	Água Azul do Norte (PA)	7125	934	4527.7	0.6355	19.9	0.0028
	Alenquer (PA)	22286	1054	1262.6	0.0567	20.3	0.0009
	Almeirim (PA)	72964	662	1585.2	0.0217	7.1	0.0001
	Altamira (PA)	159540	9274	5428.6	0.034	286.5	0.0018
	Anajás (PA)	6940	16	163.1	0.0235	0.3	0
	Ananindeua (PA)	185	11	87.1	0.4708	1	0.0054
	Anapu (PA)	11910	1979	1760.1	0.1478	136.8	0.0115
	Augusto Corrêa (PA)	1100	200	723	0.6573	1.8	0.0016
	Aurora do Pará (PA)	1824	644	1478.4	0.8105	22.4	0.0123
	Aveiro (PA)	17089	946	1026.9	0.0601	15.6	0.0009
	Bagre (PA)	4403	55	176.9	0.0402	1.2	0.0003
	Baião (PA)	3768	523	1500.8	0.3983	14.8	0.0039
	Bannach (PA)	2964	1329	2012.1	0.6788	33.8	0.0114
	Barcarena (PA)	1316	74	315.4	0.2397	6.8	0.0052
	Belém (PA)	1070	12	246.3	0.2302	2.4	0.0022
	Belterra (PA)	4399	237	778.9	0.1771	5.5	0.0013
	Benevides (PA)	189	4	123.8	0.655	1.4	0.0074
	Bom Jesus do Tocantins (PA)	2827	565	1701.6	0.6019	6.3	0.0022
	Bonito (PA)	590	132	527.7	0.8944	13.7	0.0232
	Bragança (PA)	2107	443	1711.5	0.8123	3.6	0.0017
	Brasil Novo (PA)	6368	1652	2298	0.3609	16.5	0.0026
	Brejo Grande do Araguaia (PA)	1292	186	1033.7	0.8001	2.8	0.0022
	Breu Branco (PA)	3953	1896	2543.8	0.6435	54.3	0.0137
	Breves (PA)	9572	118	530.6	0.0554	0.1	0
	Bujaru (PA)	1010	372	632.2	0.6259	13.8	0.0137
	Cachoeira do Arari (PA)	3115	192	71.7	0.023	0.2	0.0001
	Cachoeira do Piriá (PA)	2465	409	1231.7	0.4997	37.5	0.0152
	Cametá (PA)	3090	358	1088.9	0.3524	0.4	0.0001
	Canaã dos Carajás (PA)	3156	212	1719.5	0.5448	0.6	0.0002
	Capanema (PA)	619	90	507.4	0.8197	2.7	0.0044
	Capitão Poço (PA)	2924	969	2532.5	0.8661	43.7	0.0149
	Castanhal (PA)	1034	110	888.4	0.8592	10.6	0.0103
	Chaves (PA)	13116	128	91.7	0.007	1.3	0.0001
	Colares (PA)	612	19	89.5	0.1462	2.5	0.0041
	Conceição do Araguaia (PA)	5847	1240	2967.7	0.5076	10.3	0.0018
	Concórdia do Pará (PA)	695	236	600.5	0.864	3.7	0.0053
	Cumaru do Norte (PA)	17105	5083	6482.6	0.379	175.2	0.0102
	Curionópolis (PA)	2375	264	2038.3	0.8582	0	0
	Curralinho (PA)	3626	74	184.7	0.0509	0.3	0.0001
	Curuá (PA)	1430	158	302.5	0.2115	2.6	0.0018
	Curuçá (PA)	675	58	262.5	0.3889	8.9	0.0132
	Dom Eliseu (PA)	5296	2234	3199.5	0.6041	96.8	0.0183
	Eldorado dos Carajás (PA)	2968	841	2610	0.8794	4.2	0.0014
	Faro (PA)	11794	130	221.1	0.0187	2.9	0.0002
	Floresta do Araguaia (PA)	3454	898	1827.5	0.5291	11.5	0.0033
	Garrafão do Norte (PA)	1610	914	1380.4	0.8574	17.9	0.0111
	Goianésia do Pará (PA)	7048	1570	3551.2	0.5039	57.6	0.0082
	Gurupá (PA)	8550	82	89.7	0.0105	1.8	0.0002
	Igarapé-Açu (PA)	789	156	679.7	0.8615	4.1	0.0052
	Igarapé-Miri (PA)	2004	140	445.8	0.2225	0.5	0.0002
	Inhangapi (PA)	476	41	324.1	0.6809	5	0.0105
	Ipixuna do Pará (PA)	5245	1001	2538.2	0.4839	27.7	0.0053
	Irituia (PA)	1387	322	1195.2	0.8617	46.9	0.0338
	Itaituba (PA)	62095	4603	4262.7	0.0686	106	0.0017
	Itupiranga (PA)	7901	2739	4021.8	0.509	237.6	0.0301
	Jacareacanga (PA)	53397	2763	1240.6	0.0232	63.8	0.0012
	Jacundá (PA)	2013	341	1432.9	0.7118	8.2	0.0041
	Juruti (PA)	8308	470	1111.5	0.1338	6.1	0.0007
	Limoeiro do Ajuru (PA)	1494	10	58.6	0.0392	0	0
	Mãe do Rio (PA)	471	82	446.3	0.9476	5.5	0.0117
	Magalhães Barata (PA)	326	33	160.4	0.492	2.1	0.0064
	Marabá (PA)	15161	4510	7541.5	0.4974	258.9	0.0171
	Maracanã (PA)	860	85	317.7	0.3694	1.1	0.0013
	Marapanim (PA)	795	134	389.9	0.4904	4.6	0.0058
	Marituba (PA)	103	1	65.8	0.6388	0.2	0.0019
	Medicilândia (PA)	8272	1063	1671.4	0.2021	8.7	0.0011
	Melgaço (PA)	6781	60	149.7	0.0221	1.7	0.0003
	Mocajuba (PA)	872	130	488.4	0.5601	0.1	0.0001
	Moju (PA)	9129	2774	3768.7	0.4128	109.5	0.012
	Monte Alegre (PA)	19516	881	4071.7	0.2086	15.4	0.0008
	Muaná (PA)	3776	155	97.4	0.0258	0.2	0.0001
	Nova Esperança do Piriá (PA)	2829	1067	1387.8	0.4906	19.5	0.0069
	Nova Ipixuna (PA)	1569	327	1092.8	0.6965	4.4	0.0028
	Nova Timboteua (PA)	492	86	373.3	0.7587	3.9	0.0079
	Novo Progresso (PA)	38183	9400	4367.2	0.1144	253	0.0066
	Novo Repartimento (PA)	15432	5883	5645.2	0.3658	445.9	0.0289
	Óbidos (PA)	28031	2083	1660.2	0.0592	28.7	0.001
	Oeiras do Pará (PA)	3863	203	677.2	0.1753	0.9	0.0002
	Oriximiná (PA)	107782	1157	1370.7	0.0127	13.7	0.0001
	Ourém (PA)	565	179	487	0.8619	11.3	0.02
	Ourilândia do Norte (PA)	14357	810	1611.2	0.1122	8.9	0.0006
	Pacajá (PA)	11851	4062	4168.9	0.3518	213.4	0.018
	Palestina do Pará (PA)	985	62	791.8	0.8039	0.8	0.0008
	Paragominas (PA)	19465	4260	8257.6	0.4242	91.5	0.0047
	Parauapebas (PA)	6968	359	1250.3	0.1794	5.9	0.0008
	Pau D Arco (PA)	1674	310	910.3	0.5438	2.5	0.0015
	Peixe-Boi (PA)	454	72	353.1	0.7778	2.1	0.0046
	Piçarra (PA)	3322	591	2840.2	0.855	7.1	0.0021
	Placas (PA)	7173	1484	1501.3	0.2093	66.5	0.0093
	Ponta de Pedras (PA)	3378	138	51.6	0.0153	0	0
	Portel (PA)	25425	1595	1192.6	0.0469	43.2	0.0017
	Porto de Moz (PA)	17427	633	782.6	0.0449	19.4	0.0011
	Prainha (PA)	14785	864	1414.7	0.0957	64	0.0043
	Primavera (PA)	261	38	173.9	0.6663	1.1	0.0042
	Quatipuru (PA)	326	52	73.9	0.2267	0.6	0.0018
	Redenção (PA)	3830	472	2638.2	0.6888	1.3	0.0003
	Rio Maria (PA)	4122	928	3323.3	0.8062	19.3	0.0047
	Rondon do Pará (PA)	8286	2541	5191.3	0.6265	42.4	0.0051
	Rurópolis (PA)	7025	1127	1577.4	0.2245	28.7	0.0041
	Salinópolis (PA)	219	19	23	0.105	0	0
	Salvaterra (PA)	1048	68	103.7	0.099	0.4	0.0004
	Santa Bárbara do Pará (PA)	279	10	157.1	0.5631	1.4	0.005
	Santa Cruz do Arari (PA)	1078	13	0	0	0	0
	Santa Isabel do Pará (PA)	720	40	528.7	0.7343	5.6	0.0078
	Santa Luzia do Pará (PA)	1367	185	1233.6	0.9024	9.3	0.0068
	Santa Maria das Barreiras (PA)	10351	3311	5494.3	0.5308	80.6	0.0078
	Santa Maria do Pará (PA)	460	76	410.6	0.8926	5.5	0.012
	Santana do Araguaia (PA)	11609	4445	6586.1	0.5673	136.4	0.0117
	Santarém (PA)	22890	876	4409.3	0.1926	56.5	0.0025
	Santarém Novo (PA)	230	33	142.8	0.6209	0.2	0.0009
	Santo Antônio do Tauá (PA)	540	51	320.2	0.593	6.4	0.0119
	São Caetano de Odivelas (PA)	752	49	225.9	0.3004	6.3	0.0084
	São Domingos do Araguaia (PA)	1397	373	1245.2	0.8913	1.6	0.0011
	São Domingos do Capim (PA)	1686	612	1296.6	0.769	34.7	0.0206
	São Félix do Xingu (PA)	84253	19025	14563.6	0.1729	761.9	0.009
	São Francisco do Pará (PA)	480	94	410.9	0.856	2.9	0.006
	São Geraldo do Araguaia (PA)	3181	530	2462.7	0.7742	1.9	0.0006
	São João da Ponta (PA)	197	31	99.1	0.503	3.8	0.0193
	São João de Pirabas (PA)	703	65	185.7	0.2642	2.5	0.0036
	São João do Araguaia (PA)	1288	374	839.1	0.6515	3	0.0023
	São Miguel do Guamá (PA)	1117	257	865.7	0.775	25.2	0.0226
	São Sebastião da Boa Vista (PA)	1636	22	120.7	0.0738	0	0
	Sapucaia (PA)	1300	94	1153.2	0.8871	2.2	0.0017
	Senador José Porfírio (PA)	14389	793	576.8	0.0401	41.1	0.0029
	Soure (PA)	3528	71	33.5	0.0095	0.4	0.0001
	Tailândia (PA)	4451	1548	1968	0.4421	39.2	0.0088
	Terra Alta (PA)	209	39	168.3	0.8053	2.6	0.0124
	Terra Santa (PA)	1900	206	323	0.17	2.5	0.0013
	Tomé-Açu (PA)	5169	873	2819.3	0.5454	14.8	0.0029
	Tracuateua (PA)	858	157	461.3	0.5376	1.2	0.0014
	Trairão (PA)	11997	1032	907.8	0.0757	38.7	0.0032
	Tucumã (PA)	2513	428	2246.7	0.894	9.7	0.0039
	Tucuruí (PA)	2095	296	674.8	0.3221	17.3	0.0083
	Ulianópolis (PA)	5122	1792	3184.9	0.6218	87.5	0.0171
	Uruará (PA)	10794	2675	2631.3	0.2438	93.1	0.0086
	Vigia (PA)	536	28	213.6	0.3985	2.6	0.0049
	Viseu (PA)	4971	524	3382.2	0.6804	29.9	0.006
	Vitória do Xingu (PA)	3136	439	1809.2	0.5769	37	0.0118
	Xinguara (PA)	3793	496	3339.9	0.8805	11.3	0.003

## Sheet: 2010
Year 2010	Cities	Area of ​​cities (km²)	Forest Fire Alerts	Deforestation until 2010 (km²)	Deforestation until 2010 (%)	Increment 2009-2010 (km²)	Increment 2009-2010 (%)
	Abaetetuba (PA)	1617	220	690.2	0.4268	3.8	0.0024
	Abel Figueiredo (PA)	616	105	564.5	0.9164	1.9	0.0031
	Acará (PA)	4361	1327	2306.8	0.529	30.8	0.0071
	Afuá (PA)	8382	6	28.6	0.0034	1.7	0.0002
	Água Azul do Norte (PA)	7125	2167	4599.9	0.6456	7.2	0.001
	Alenquer (PA)	22286	491	1353.4	0.0607	22.1	0.001
	Almeirim (PA)	72964	563	1741.1	0.0239	38.6	0.0005
	Altamira (PA)	159540	10654	6726	0.0422	196.1	0.0012
	Anajás (PA)	6940	11	176.2	0.0254	12	0.0017
	Ananindeua (PA)	185	1	87.1	0.4708	0.1	0.0005
	Anapu (PA)	11910	1460	2020.4	0.1696	77.5	0.0065
	Augusto Corrêa (PA)	1100	139	728.6	0.6624	0.1	0.0001
	Aurora do Pará (PA)	1824	407	1537.7	0.843	10.9	0.006
	Aveiro (PA)	17089	527	1142.1	0.0668	18.2	0.0011
	Bagre (PA)	4403	48	201.2	0.0457	17.5	0.004
	Baião (PA)	3768	421	1572.4	0.4173	23.1	0.0061
	Bannach (PA)	2964	2282	2134.1	0.72	5.7	0.0019
	Barcarena (PA)	1316	88	324.1	0.2463	1.8	0.0014
	Belém (PA)	1070	10	248.4	0.2321	0.9	0.0008
	Belterra (PA)	4399	130	806.2	0.1833	4.2	0.001
	Benevides (PA)	189	5	124.6	0.6593	0	0
	Bom Jesus do Tocantins (PA)	2827	407	1739.7	0.6154	7.4	0.0026
	Bonito (PA)	590	124	539.3	0.9141	1.4	0.0024
	Bragança (PA)	2107	284	1722.1	0.8173	2.6	0.0012
	Brasil Novo (PA)	6368	905	2536.1	0.3983	50	0.0079
	Brejo Grande do Araguaia (PA)	1292	257	1055.7	0.8171	2.4	0.0019
	Breu Branco (PA)	3953	553	2736.8	0.6923	54.2	0.0137
	Breves (PA)	9572	131	537.9	0.0562	2.1	0.0002
	Bujaru (PA)	1010	311	652.2	0.6457	1.2	0.0012
	Cachoeira do Arari (PA)	3115	99	73.1	0.0235	0.8	0.0003
	Cachoeira do Piriá (PA)	2465	206	1390.7	0.5642	56.2	0.0228
	Cametá (PA)	3090	461	1112.7	0.3601	13.8	0.0045
	Canaã dos Carajás (PA)	3156	610	1734.6	0.5496	1.4	0.0004
	Capanema (PA)	619	78	514.8	0.8317	0.6	0.001
	Capitão Poço (PA)	2924	397	2557.8	0.8748	1.6	0.0005
	Castanhal (PA)	1034	72	900.1	0.8705	1.5	0.0015
	Chaves (PA)	13116	57	95.5	0.0073	2.7	0.0002
	Colares (PA)	612	12	90.3	0.1475	0.1	0.0002
	Conceição do Araguaia (PA)	5847	161	3054.5	0.5224	17.9	0.0031
	Concórdia do Pará (PA)	695	4190	607	0.8734	0.3	0.0004
	Cumaru do Norte (PA)	17105	21093	7041.7	0.4117	43.6	0.0025
	Curionópolis (PA)	2375	843	2057.5	0.8663	3.7	0.0016
	Curralinho (PA)	3626	100	198.9	0.0549	8.6	0.0024
	Curuá (PA)	1430	84	323.6	0.2263	7.7	0.0054
	Curuçá (PA)	675	58	269.1	0.3987	1.6	0.0024
	Dom Eliseu (PA)	5296	1939	3398.8	0.6418	37.3	0.007
	Eldorado dos Carajás (PA)	2968	1927	2717.2	0.9155	22.1	0.0074
	Faro (PA)	11794	47	233.6	0.0198	5.2	0.0004
	Floresta do Araguaia (PA)	3454	1842	1891.5	0.5476	12.6	0.0036
	Garrafão do Norte (PA)	1610	317	1418.1	0.8808	6.8	0.0042
	Goianésia do Pará (PA)	7048	812	3716.5	0.5273	49.9	0.0071
	Gurupá (PA)	8550	148	105.8	0.0124	6.2	0.0007
	Igarapé-Açu (PA)	789	83	686.4	0.87	0.6	0.0008
	Igarapé-Miri (PA)	2004	132	474.9	0.237	18.1	0.009
	Inhangapi (PA)	476	46	326.9	0.6868	0	0
	Ipixuna do Pará (PA)	5245	592	2691.3	0.5131	45.5	0.0087
	Irituia (PA)	1387	177	1205.6	0.8692	0	0
	Itaituba (PA)	62095	3436	4794.9	0.0772	91.3	0.0015
	Itupiranga (PA)	7901	2682	4521.5	0.5723	52.1	0.0066
	Jacareacanga (PA)	53397	1533	1339.4	0.0251	27.1	0.0005
	Jacundá (PA)	2013	363	1461.4	0.726	6.8	0.0034
	Juruti (PA)	8308	312	1152.3	0.1387	7.4	0.0009
	Limoeiro do Ajuru (PA)	1494	21	61.6	0.0412	2.6	0.0017
	Mãe do Rio (PA)	471	28	448.7	0.9527	0	0
	Magalhães Barata (PA)	326	46	161.9	0.4966	0.5	0.0015
	Marabá (PA)	15161	4875	8250.5	0.5442	79.8	0.0053
	Maracanã (PA)	860	78	323.3	0.3759	2.1	0.0024
	Marapanim (PA)	795	70	399	0.5019	1	0.0013
	Marituba (PA)	103	1	65.9	0.6398	0	0
	Medicilândia (PA)	8272	721	1944.7	0.2351	47	0.0057
	Melgaço (PA)	6781	58	155.5	0.0229	0.9	0.0001
	Mocajuba (PA)	872	180	491.5	0.5636	1.9	0.0022
	Moju (PA)	9129	2045	4147.5	0.4543	115.9	0.0127
	Monte Alegre (PA)	19516	304	4156.8	0.213	25.6	0.0013
	Muaná (PA)	3776	79	100.4	0.0266	1.8	0.0005
	Nova Esperança do Piriá (PA)	2829	549	1494.3	0.5282	10.3	0.0036
	Nova Ipixuna (PA)	1569	510	1136.3	0.7242	7.6	0.0048
	Nova Timboteua (PA)	492	38	376.6	0.7654	0.2	0.0004
	Novo Progresso (PA)	38183	7005	5318	0.1393	50.7	0.0013
	Novo Repartimento (PA)	15432	5699	7002	0.4537	224	0.0145
	Óbidos (PA)	28031	721	1814.4	0.0647	44.8	0.0016
	Oeiras do Pará (PA)	3863	202	753.5	0.1951	56.9	0.0147
	Oriximiná (PA)	107782	580	1481.1	0.0137	37.8	0.0004
	Ourém (PA)	565	85	496.7	0.8791	0.2	0.0004
	Ourilândia do Norte (PA)	14357	2490	1666.6	0.1161	3.3	0.0002
	Pacajá (PA)	11851	2853	4974.8	0.4198	275.4	0.0232
	Palestina do Pará (PA)	985	145	816	0.8284	4.3	0.0044
	Paragominas (PA)	19465	2609	8605	0.4421	68.3	0.0035
	Parauapebas (PA)	6968	793	1302.7	0.187	4.2	0.0006
	Pau D Arco (PA)	1674	496	930.6	0.5559	1.1	0.0007
	Peixe-Boi (PA)	454	46	358.2	0.789	0.5	0.0011
	Piçarra (PA)	3322	1198	2900.7	0.8732	12.2	0.0037
	Placas (PA)	7173	1152	1747.2	0.2436	56.3	0.0078
	Ponta de Pedras (PA)	3378	95	52.1	0.0154	0.1	0
	Portel (PA)	25425	1453	1463.7	0.0576	56.2	0.0022
	Porto de Moz (PA)	17427	921	945.3	0.0542	31.3	0.0018
	Prainha (PA)	14785	544	1626.7	0.11	68.1	0.0046
	Primavera (PA)	261	34	177.1	0.6785	0.3	0.0011
	Quatipuru (PA)	326	16	80.2	0.246	0.4	0.0012
	Redenção (PA)	3830	1639	2656.8	0.6937	1.1	0.0003
	Rio Maria (PA)	4122	895	3370.9	0.8178	4	0.001
	Rondon do Pará (PA)	8286	1815	5414.9	0.6535	53.3	0.0064
	Rurópolis (PA)	7025	748	1762.5	0.2509	32.3	0.0046
	Salinópolis (PA)	219	22	29	0.1324	2.1	0.0096
	Salvaterra (PA)	1048	68	111.3	0.1062	5.1	0.0049
	Santa Bárbara do Pará (PA)	279	3	159.3	0.571	0.4	0.0014
	Santa Cruz do Arari (PA)	1078	29	0	0	0	0
	Santa Isabel do Pará (PA)	720	37	532.6	0.7397	0.3	0.0004
	Santa Luzia do Pará (PA)	1367	138	1248.8	0.9135	0.9	0.0007
	Santa Maria das Barreiras (PA)	10351	11252	5793.8	0.5597	47.8	0.0046
	Santa Maria do Pará (PA)	460	66	414	0.9	0.2	0.0004
	Santana do Araguaia (PA)	11609	12040	7067.4	0.6088	40.2	0.0035
	Santarém (PA)	22890	557	4586.2	0.2004	32.1	0.0014
	Santarém Novo (PA)	230	33	147.9	0.643	0.2	0.0009
	Santo Antônio do Tauá (PA)	540	24	323.8	0.5996	0.1	0.0002
	São Caetano de Odivelas (PA)	752	15	231.4	0.3077	0.4	0.0005
	São Domingos do Araguaia (PA)	1397	476	1282	0.9177	5.5	0.0039
	São Domingos do Capim (PA)	1686	485	1331.2	0.7896	1.2	0.0007
	São Félix do Xingu (PA)	84253	30587	17004.3	0.2018	353.7	0.0042
	São Francisco do Pará (PA)	480	39	416.4	0.8675	0.9	0.0019
	São Geraldo do Araguaia (PA)	3181	641	2491.9	0.7834	3.5	0.0011
	São João da Ponta (PA)	197	20	106.1	0.5386	2.4	0.0122
	São João de Pirabas (PA)	703	65	199.4	0.2836	1.3	0.0018
	São João do Araguaia (PA)	1288	483	906.2	0.7036	4.8	0.0037
	São Miguel do Guamá (PA)	1117	197	881.7	0.7893	0.1	0.0001
	São Sebastião da Boa Vista (PA)	1636	19	123.5	0.0755	2.2	0.0013
	Sapucaia (PA)	1300	126	1157.8	0.8906	0.1	0.0001
	Senador José Porfírio (PA)	14389	742	683.5	0.0475	28.6	0.002
	Soure (PA)	3528	48	34.7	0.0098	0.8	0.0002
	Tailândia (PA)	4451	790	2165.6	0.4865	49.7	0.0112
	Terra Alta (PA)	209	30	170.6	0.8163	0.4	0.0019
	Terra Santa (PA)	1900	73	340.9	0.1794	4.2	0.0022
	Tomé-Açu (PA)	5169	935	2938.8	0.5685	36.8	0.0071
	Tracuateua (PA)	858	75	467.7	0.5451	0.1	0.0001
	Trairão (PA)	11997	821	1081.5	0.0901	26.7	0.0022
	Tucumã (PA)	2513	801	2275.6	0.9055	2.5	0.001
	Tucuruí (PA)	2095	250	753.9	0.3599	37.4	0.0179
	Ulianópolis (PA)	5122	1917	3415	0.6667	19.3	0.0038
	Uruará (PA)	10794	1069	3045.5	0.2821	69.5	0.0064
	Vigia (PA)	536	17	216.3	0.4035	0.3	0.0006
	Viseu (PA)	4971	312	3455.2	0.6951	18.1	0.0036
	Vitória do Xingu (PA)	3136	214	1843	0.5877	9.8	0.0031
	Xinguara (PA)	3793	587	3371.3	0.8888	3.7	0.001

## Sheet: 2014
Year 2014	Cities	Area of ​​cities (km²)	Forest Fire Alerts	Deforestation until 2014 (km²)	Deforestation until 2014 (%)	Increment 2013-2014 (km²)	Increment 2013-2014 (%)
	Abaetetuba (PA)	1617	641	693.8	0.4291	0.2	0
	Abel Figueiredo (PA)	616	407	565.8	0.9185	0	0
	Acará (PA)	4361	2830	2350.8	0.5391	0	0
	Afuá (PA)	8382	59	29	0.0035	0	0
	Água Azul do Norte (PA)	7125	2311	4632.7	0.6502	0	0
	Alenquer (PA)	22286	3309	1416.2	0.0635	0	0
	Almeirim (PA)	72964	3381	1800.8	0.0247	0	0
	Altamira (PA)	159540	33267	7784.1	0.0488	0	0
	Anajás (PA)	6940	43	176.5	0.0254	0	0
	Ananindeua (PA)	185	8	87.3	0.4719	0	0
	Anapu (PA)	11910	4046	2261.2	0.1899	0.2	0
	Augusto Corrêa (PA)	1100	442	728.6	0.6624	0	0
	Aurora do Pará (PA)	1824	1036	1550.7	0.8502	0.1	0.0005
	Aveiro (PA)	17089	2689	1236.7	0.0724	1.8	0.0002
	Bagre (PA)	4403	365	205.1	0.0466	0.6	0.0006
	Baião (PA)	3768	1439	1597.5	0.424	0	0
	Bannach (PA)	2964	1738	2153.8	0.7267	0	0
	Barcarena (PA)	1316	319	329.3	0.2502	0.1	0.0004
	Belém (PA)	1070	27	249	0.2327	0	0
	Belterra (PA)	4399	1189	811.9	0.1846	1.6	0.0002
	Benevides (PA)	189	12	124.7	0.6598	0	0
	Bom Jesus do Tocantins (PA)	2827	1140	1755.4	0.6209	0.2	0.001
	Bonito (PA)	590	205	541.8	0.9183	0	0
	Bragança (PA)	2107	920	1723.2	0.8178	0.1	0.0004
	Brasil Novo (PA)	6368	2224	2624.7	0.4122	0.2	0.0001
	Brejo Grande do Araguaia (PA)	1292	678	1064.3	0.8238	1.8	0.0026
	Breu Branco (PA)	3953	1816	2786.7	0.705	0.3	0.0001
	Breves (PA)	9572	456	540.5	0.0565	0	0
	Bujaru (PA)	1010	1032	657.3	0.6508	0	0
	Cachoeira do Arari (PA)	3115	1430	73.4	0.0236	2.4	0.0002
	Cachoeira do Piriá (PA)	2465	1600	1434.1	0.5818	0	0
	Cametá (PA)	3090	1603	1115.5	0.361	0	0
	Canaã dos Carajás (PA)	3156	751	1737.9	0.5507	0.1	0.0002
	Capanema (PA)	619	179	516.8	0.8349	0.2	0.0002
	Capitão Poço (PA)	2924	1295	2570.5	0.8791	0	0
	Castanhal (PA)	1034	410	903.1	0.8734	1	0.0008
	Chaves (PA)	13116	1866	96.2	0.0073	5.9	0.0041
	Colares (PA)	612	73	90.4	0.1477	3.8	0.002
	Conceição do Araguaia (PA)	5847	2183	3077.5	0.5263	0	0
	Concórdia do Pará (PA)	695	620	608.9	0.8761	0	0
	Cumaru do Norte (PA)	17105	6969	7222.5	0.4222	0.3	0.0004
	Curionópolis (PA)	2375	651	2058.2	0.8666	0.1	0.0002
	Curralinho (PA)	3626	366	202.2	0.0558	0.1	0.0002
	Curuá (PA)	1430	176	336.6	0.2354	0	0
	Curuçá (PA)	675	689	271.9	0.4028	0.5	0.0006
	Dom Eliseu (PA)	5296	3306	3469.1	0.655	0.2	0.0001
	Eldorado dos Carajás (PA)	2968	1735	2733.5	0.921	0.2	0.0002
	Faro (PA)	11794	232	241.1	0.0204	0.1	0.0002
	Floresta do Araguaia (PA)	3454	2352	1910.1	0.553	0.3	0.0005
	Garrafão do Norte (PA)	1610	1022	1432.8	0.8899	0.1	0.0001
	Goianésia do Pará (PA)	7048	2907	3816	0.5414	0.5	0.0001
	Gurupá (PA)	8550	391	112.1	0.0131	0.3	0.0005
	Igarapé-Açu (PA)	789	372	687.4	0.8712	0.4	0.0006
	Igarapé-Miri (PA)	2004	450	479.7	0.2394	0.3	0.0004
	Inhangapi (PA)	476	184	327.2	0.6874	0.1	0.0001
	Ipixuna do Pará (PA)	5245	3046	2739.5	0.5223	0	0
	Irituia (PA)	1387	594	1211.5	0.8735	0.3	0.0002
	Itaituba (PA)	62095	9420	5266.6	0.0848	0	0
	Itupiranga (PA)	7901	3577	4735.2	0.5993	1.8	0.0005
	Jacareacanga (PA)	53397	4033	1449	0.0271	3.6	0.0017
	Jacundá (PA)	2013	585	1468.2	0.7294	1.2	0.0003
	Juruti (PA)	8308	1782	1175.7	0.1415	28.2	0.002
	Limoeiro do Ajuru (PA)	1494	50	61.7	0.0413	1.7	0.0017
	Mãe do Rio (PA)	471	76	448.8	0.9529	0.2	0.0002
	Magalhães Barata (PA)	326	100	162.6	0.4988	0.2	0.0002
	Marabá (PA)	15161	5178	8487.4	0.5598	4.5	0.0035
	Maracanã (PA)	860	342	325.8	0.3788	1	0.0006
	Marapanim (PA)	795	400	400.8	0.5042	21.5	0.0012
	Marituba (PA)	103	2	65.9	0.6398	2.7	0.0021
	Medicilândia (PA)	8272	2891	2048.7	0.2477	0.3	0.0001
	Melgaço (PA)	6781	264	160.2	0.0236	2.1	0.0013
	Mocajuba (PA)	872	584	492.7	0.565	0	0
	Moju (PA)	9129	5848	4293.9	0.4704	12.9	0.0016
	Monte Alegre (PA)	19516	4410	4240.9	0.2173	0.1	0.0001
	Muaná (PA)	3776	2254	100.6	0.0266	29.3	0.0017
	Nova Esperança do Piriá (PA)	2829	1639	1551.4	0.5484	0.7	0.0005
	Nova Ipixuna (PA)	1569	551	1148.4	0.7319	43.4	0.0036
	Nova Timboteua (PA)	492	194	377.2	0.7667	2.4	0.0017
	Novo Progresso (PA)	38183	20790	5723.3	0.1499	1.5	0.0002
	Novo Repartimento (PA)	15432	6034	7533.7	0.4882	0.9	0.0005
	Óbidos (PA)	28031	7478	1878.5	0.067	14.3	0.0006
	Oeiras do Pará (PA)	3863	1195	767.4	0.1987	3.8	0.0024
	Oriximiná (PA)	107782	5167	1514.8	0.0141	10.8	0.0044
	Ourém (PA)	565	272	498.1	0.8816	24.1	0.0005
	Ourilândia do Norte (PA)	14357	2630	1686.6	0.1175	1.8	0.0009
	Pacajá (PA)	11851	8161	5301.8	0.4474	8.6	0.0001
	Palestina do Pará (PA)	985	193	821.7	0.8342	0.9	0.0005
	Paragominas (PA)	19465	8650	8709.5	0.4474	13.6	0.0048
	Parauapebas (PA)	6968	1034	1314.9	0.1887	3.7	0.001
	Pau D Arco (PA)	1674	1006	936.9	0.5597	60.2	0.0024
	Peixe-Boi (PA)	454	174	359.5	0.7919	4.9	0.0003
	Piçarra (PA)	3322	769	2915.4	0.8776	12.5	0.0008
	Placas (PA)	7173	5249	1945.2	0.2712	0	0
	Ponta de Pedras (PA)	3378	1632	52.3	0.0155	1.4	0.0004
	Portel (PA)	25425	6389	1621	0.0638	5.6	0.002
	Porto de Moz (PA)	17427	3638	1022	0.0586	23.8	0.0003
	Prainha (PA)	14785	6245	1710.3	0.1157	22.9	0.0008
	Primavera (PA)	261	85	178.2	0.6828	34.3	0.0049
	Quatipuru (PA)	326	51	80.4	0.2466	4	0.0012
	Redenção (PA)	3830	967	2661.9	0.695	16.9	0.0054
	Rio Maria (PA)	4122	1099	3388.5	0.8221	53.4	0.0074
	Rondon do Pará (PA)	8286	4280	5507.2	0.6646	16.8	0.002
	Rurópolis (PA)	7025	2841	1899.2	0.2703	0	0
	Salinópolis (PA)	219	48	31.3	0.1429	2.7	0.0009
	Salvaterra (PA)	1048	295	113.8	0.1086	9.7	0.0022
	Santa Bárbara do Pará (PA)	279	23	159.7	0.5724	31.8	0.0027
	Santa Cruz do Arari (PA)	1078	702	0	0	2.6	0.001
	Santa Isabel do Pará (PA)	720	179	534.2	0.7419	6	0.0014
	Santa Luzia do Pará (PA)	1367	445	1249.9	0.9143	1.4	0.0004
	Santa Maria das Barreiras (PA)	10351	5705	5888.2	0.5689	1.3	0.0004
	Santa Maria do Pará (PA)	460	237	415.2	0.9026	8.8	0.0014
	Santana do Araguaia (PA)	11609	2806	7187.1	0.6191	0.4	0.0001
	Santarém (PA)	22890	3935	4654	0.2033	4.1	0.0014
	Santarém Novo (PA)	230	98	148.2	0.6443	6.3	0.0012
	Santo Antônio do Tauá (PA)	540	133	324.6	0.6011	6.5	0.0016
	São Caetano de Odivelas (PA)	752	130	232.3	0.3089	5.1	0.0015
	São Domingos do Araguaia (PA)	1397	462	1289.4	0.923	7.6	0.0015
	São Domingos do Capim (PA)	1686	1455	1338.1	0.7937	4.4	0.0008
	São Félix do Xingu (PA)	84253	21783	17686.2	0.2099	14.7	0.0014
	São Francisco do Pará (PA)	480	184	417.3	0.8694	2.2	0.0006
	São Geraldo do Araguaia (PA)	3181	1251	2496.8	0.7849	3.9	0.0009
	São João da Ponta (PA)	197	100	107.7	0.5467	0	0
	São João de Pirabas (PA)	703	323	204.6	0.291	5.8	0.0011
	São João do Araguaia (PA)	1288	594	919.2	0.7137	2.9	0.0006
	São Miguel do Guamá (PA)	1117	678	885.3	0.7926	23.2	0.0033
	São Sebastião da Boa Vista (PA)	1636	57	123.8	0.0757	41.8	0.0021
	Sapucaia (PA)	1300	253	1157.8	0.8906	24.8	0.0027
	Senador José Porfírio (PA)	14389	2265	814.8	0.0566	14.2	0.002
	Soure (PA)	3528	244	34.7	0.0098	17.2	0.0008
	Tailândia (PA)	4451	2869	2236.9	0.5026	48.3	0.0061
	Terra Alta (PA)	209	76	171.5	0.8206	99.7	0.0016
	Terra Santa (PA)	1900	391	349.9	0.1842	78.4	0.0066
	Tomé-Açu (PA)	5169	2409	2967.2	0.574	22.4	0.0027
	Tracuateua (PA)	858	235	468.5	0.546	114.5	0.003
	Trairão (PA)	11997	3054	1260.2	0.105	20	0.0019
	Tucumã (PA)	2513	1438	2282.7	0.9084	23.9	0.0021
	Tucuruí (PA)	2095	809	775.9	0.3704	25.2	0.0015
	Ulianópolis (PA)	5122	4566	3483.5	0.6801	77.9	0.005
	Uruará (PA)	10794	5866	3198.2	0.2963	293.9	0.0018
	Vigia (PA)	536	91	217.5	0.4058	38.5	0.0025
	Viseu (PA)	4971	1603	3460.8	0.6962	20	0.001
	Vitória do Xingu (PA)	3136	956	1926.4	0.6143	151.9	0.0018
	Xinguara (PA)	3793	926

## Sheet: 2018
Year 2018	Cities	Area of ​​cities (km²)	Forest Fire Alerts	Deforestation until 2018 (km²)	Deforestation until 2018 (%)	Increment 2017-2018 (km²)	Increment 2017-2018 (%)
	Abaetetuba (PA)	1617	540	696.8	0.4309	0	0
	Abel Figueiredo (PA)	616	431	567.7	0.9216	0	0
	Acará (PA)	4361	2502	2403	0.551	0.3	0.0014
	Afuá (PA)	8382	70	29.1	0.0035	0.1	0
	Água Azul do Norte (PA)	7125	854	4664.4	0.6547	0	0
	Alenquer (PA)	22286	2269	1488.9	0.0668	0	0
	Almeirim (PA)	72964	2139	1869.6	0.0256	0	0
	Altamira (PA)	159540	23862	9161.9	0.0574	0.2	0.0001
	Anajás (PA)	6940	64	177	0.0255	0.2	0.0006
	Ananindeua (PA)	185	4	87.3	0.4719	0	0
	Anapu (PA)	11910	7437	2601.9	0.2185	0	0
	Augusto Corrêa (PA)	1100	295	728.8	0.6625	0	0
	Aurora do Pará (PA)	1824	402	1561.5	0.8561	0.3	0.0001
	Aveiro (PA)	17089	2281	1318.8	0.0772	0.6	0.003
	Bagre (PA)	4403	217	210	0.0477	0.1	0.0001
	Baião (PA)	3768	1543	1623.4	0.4308	3	0.0004
	Bannach (PA)	2964	324	2194.7	0.7405	0	0
	Barcarena (PA)	1316	173	334	0.2538	0.3	0.0016
	Belém (PA)	1070	33	250.7	0.2343	0.2	0.0009
	Belterra (PA)	4399	885	832.2	0.1892	0.2	0.0007
	Benevides (PA)	189	20	125.4	0.6635	0.5	0.0015
	Bom Jesus do Tocantins (PA)	2827	848	1782.3	0.6305	1.7	0.0003
	Bonito (PA)	590	92	544	0.922	0.3	0.0014
	Bragança (PA)	2107	420	1724.8	0.8186	0	0
	Brasil Novo (PA)	6368	3863	2690.2	0.4225	0.1	0.0004
	Brejo Grande do Araguaia (PA)	1292	388	1070.9	0.8289	0.1	0
	Breu Branco (PA)	3953	1252	2831.1	0.7162	0.9	0.0002
	Breves (PA)	9572	651	544.7	0.0569	0.9	0.0013
	Bujaru (PA)	1010	685	666.6	0.66	0.1	0.0002
	Cachoeira do Arari (PA)	3115	673	73.7	0.0237	0.5	0.0007
	Cachoeira do Piriá (PA)	2465	688	1496.5	0.6071	3.3	0.0003
	Cametá (PA)	3090	1244	1118.5	0.362	0.9	0.0008
	Canaã dos Carajás (PA)	3156	399	1745.1	0.5529	1.1	0.0016
	Capanema (PA)	619	49	518.5	0.8376	0	0
	Capitão Poço (PA)	2924	624	2576.2	0.8811	0.1	0.0002
	Castanhal (PA)	1034	171	906.2	0.8764	1.2	0.0014
	Chaves (PA)	13116	1165	99.5	0.0076	0.8	0.0006
	Colares (PA)	612	26	90.7	0.1482	5.5	0.0038
	Conceição do Araguaia (PA)	5847	2194	3092.3	0.5289	1.6	0.0008
	Concórdia do Pará (PA)	695	387	613.4	0.8826	0.3	0.0007
	Cumaru do Norte (PA)	17105	2272	7367.8	0.4307	0.5	0.001
	Curionópolis (PA)	2375	364	2061.7	0.8681	0.8	0.001
	Curralinho (PA)	3626	426	203.5	0.0561	0.1	0.0002
	Curuá (PA)	1430	132	357.5	0.25	0.1	0.0002
	Curuçá (PA)	675	606	274.6	0.4068	0	0
	Dom Eliseu (PA)	5296	5745	3499.9	0.6609	0.2	0.0002
	Eldorado dos Carajás (PA)	2968	934	2754.8	0.9282	1.2	0.0006
	Faro (PA)	11794	137	249.7	0.0212	0.3	0.0003
	Floresta do Araguaia (PA)	3454	1678	1922	0.5565	0.4	0.0007
	Garrafão do Norte (PA)	1610	328	1436.7	0.8924	0.1	0.0002
	Goianésia do Pará (PA)	7048	3591	3907.6	0.5544	0.5	0.0007
	Gurupá (PA)	8550	389	118.8	0.0139	0	0
	Igarapé-Açu (PA)	789	94	688.5	0.8726	0.5	0.0001
	Igarapé-Miri (PA)	2004	341	482.2	0.2406	1	0.0016
	Inhangapi (PA)	476	88	327.7	0.6884	0.5	0.0007
	Ipixuna do Pará (PA)	5245	2689	2786.5	0.5313	0.9	0.0009
	Irituia (PA)	1387	315	1216.6	0.8771	0	0
	Itaituba (PA)	62095	5783	5664.9	0.0912	0.6	0.0004
	Itupiranga (PA)	7901	3122	4913.4	0.6219	0	0
	Jacareacanga (PA)	53397	5395	1600	0.03	2	0.0005
	Jacundá (PA)	2013	547	1478.3	0.7344	0.8	0.0008
	Juruti (PA)	8308	889	1205	0.145	2.8	0.0006
	Limoeiro do Ajuru (PA)	1494	59	62	0.0415	17.2	0.0082
	Mãe do Rio (PA)	471	43	449.9	0.9552	0.7	0.0006
	Magalhães Barata (PA)	326	43	163.8	0.5025	0.4	0.0004
	Marabá (PA)	15161	5600	8726.8	0.5756	0.4	0.0002
	Maracanã (PA)	860	166	329.6	0.3833	4.2	0.0033
	Marapanim (PA)	795	159	404.3	0.5086	1	0.0008
	Marituba (PA)	103	1	65.9	0.6398	52.1	0.0036
	Medicilândia (PA)	8272	5606	2254.4	0.2725	36.1	0.0021
	Melgaço (PA)	6781	306	165.7	0.0244	1.1	0.0004
	Mocajuba (PA)	872	511	493.6	0.5661	3.3	0.0021
	Moju (PA)	9129	4331	4430.4	0.4853	2.5	0.0019
	Monte Alegre (PA)	19516	3102	4327.9	0.2218	5.4	0.0006
	Muaná (PA)	3776	429	100.9	0.0267	0.3	0.0002
	Nova Esperança do Piriá (PA)	2829	769	1571.8	0.5556	0.2	0.0001
	Nova Ipixuna (PA)	1569	553	1163.8	0.7417	1.2	0.0009
	Nova Timboteua (PA)	492	134	379.2	0.7707	21.9	0.0013
	Novo Progresso (PA)	38183	15064	6289.1	0.1647	2.9	0.0004
	Novo Repartimento (PA)	15432	8942	8126.7	0.5266	0.9	0.0005
	Óbidos (PA)	28031	5350	1944.3	0.0694	1	0.0006
	Oeiras do Pará (PA)	3863	718	782.8	0.2026	56.2	0.0047
	Oriximiná (PA)	107782	2434	1566.6	0.0145	2.7	0.0013
	Ourém (PA)	565	97	500.2	0.8853	20.6	0.0009
	Ourilândia do Norte (PA)	14357	1022	1721.8	0.1199	19.1	0.0077
	Pacajá (PA)	11851	20882	5926.6	0.5001	3.8	0.0021
	Palestina do Pará (PA)	985	224	827.5	0.8401	15.2	0.0001
	Paragominas (PA)	19465	9231	8791.7	0.4517	4.7	0.0017
	Parauapebas (PA)	6968	396	1327.2	0.1905	52.6	0.001
	Pau D Arco (PA)	1674	498	939.3	0.5611	10.4	0.0028
	Peixe-Boi (PA)	454	75	363.7	0.8011	9	0.0006
	Piçarra (PA)	3322	484	2928.6	0.8816	0.3	0.0001
	Placas (PA)	7173	5819	2283	0.3183	1	0.0003
	Ponta de Pedras (PA)	3378	559	52.3	0.0155	7.5	0.0027
	Portel (PA)	25425	22857	2175.9	0.0856	19.6	0.0003
	Porto de Moz (PA)	17427	2931	1116.2	0.0641	27.2	0.0018
	Prainha (PA)	14785	3626	1906.8	0.129	1.4	0.0004
	Primavera (PA)	261	41	179	0.6858	24.1	0.0009
	Quatipuru (PA)	326	31	82.1	0.2518	4.5	0.0014
	Redenção (PA)	3830	528	2663.3	0.6954	52.3	0.0074
	Rio Maria (PA)	4122	807	3414.7	0.8284	0.9	0.0004
	Rondon do Pará (PA)	8286	5878	5597.2	0.6755	99.8	0.0039
	Rurópolis (PA)	7025	2480	2053.4	0.2923	1.6	0.0005
	Salinópolis (PA)	219	22	33.1	0.1511	63.7	0.0077
	Salvaterra (PA)	1048	278	116.8	0.1115	92.9	0.013
	Santa Bárbara do Pará (PA)	279	27	160.2	0.5742	14.3	0.0032
	Santa Cruz do Arari (PA)	1078	340	0	0	1.9	0.0008
	Santa Isabel do Pará (PA)	720	94	537.8	0.7469	17.9	0.0041
	Santa Luzia do Pará (PA)	1367	216	1250.5	0.9148	1	0.0003
	Santa Maria das Barreiras (PA)	10351	3114	5955.8	0.5754	1.5	0.0005
	Santa Maria do Pará (PA)	460	147	415.8	0.9039	60.2	0.0051
	Santana do Araguaia (PA)	11609	2168	7251.6	0.6247	0.3	0.0001
	Santarém (PA)	22890	3177	4804.5	0.2099	19.8	0.0031
	Santarém Novo (PA)	230	28	148.8	0.647	4.1	0.0014
	Santo Antônio do Tauá (PA)	540	71	325.1	0.602	13.1	0.0025
	São Caetano de Odivelas (PA)	752	47	234.6	0.312	9.8	0.0025
	São Domingos do Araguaia (PA)	1397	463	1295.7	0.9275	4	0.0012
	São Domingos do Capim (PA)	1686	756	1355.2	0.8038	17	0.0033
	São Félix do Xingu (PA)	84253	14529	18733.9	0.2224	3.2	0.0005
	São Francisco do Pará (PA)	480	68	418.1	0.871	0.9	0.0002
	São Geraldo do Araguaia (PA)	3181	670	2503.5	0.787	7.7	0.0019
	São João da Ponta (PA)	197	30	110.2	0.5594	4.9	0.001
	São João de Pirabas (PA)	703	148	210.6	0.2996	84.4	0.0078
	São João do Araguaia (PA)	1288	1486	940.3	0.73	10.7	0.002
	São Miguel do Guamá (PA)	1117	334	890.7	0.7974	6.6	0.0013
	São Sebastião da Boa Vista (PA)	1636	67	124	0.0758	22	0.0031
	Sapucaia (PA)	1300	198	1166.1	0.897	14.5	0.0007
	Senador José Porfírio (PA)	14389	7460	1092.3	0.0759	34.7	0.0038
	Soure (PA)	3528	259	35.3	0.01	4.7	0.0007
	Tailândia (PA)	4451	2297	2285.7	0.5135	38.9	0.0017
	Terra Alta (PA)	209	32	172.3	0.8244	32.9	0.0042
	Terra Santa (PA)	1900	250	361.6	0.1903	25	0.003
	Tomé-Açu (PA)	5169	2714	3007.8	0.5819	98.6	0.0016
	Tracuateua (PA)	858	127	469.3	0.547	138	0.0116
	Trairão (PA)	11997	2643	1463.4	0.122	17.8	0.0017
	Tucumã (PA)	2513	672	2295.6	0.9135	194.4	0.0051
	Tucuruí (PA)	2095	1349	832.9	0.3976	13	0.0011
	Ulianópolis (PA)	5122	5353	3546.4	0.6924	30.1	0.0018
	Uruará (PA)	10794	8246	3488.2	0.3232	172.6	0.0112
	Vigia (PA)	536	74	219.3	0.4091	51.5	0.0034
	Viseu (PA)	4971	557	3484	0.7009	18.4	0.0009
	Vitória do Xingu (PA)	3136	750	1996.2	0.6365	435	0.0027
	Xinguara (PA)	3793	658	3379.8	0.8911	293.7	0.0035

## Sheet: 2022
Year 2022	Cities	Area of ​​cities (km²)	Forest Fire Alerts	Deforestation until 2022 (km²)	Deforestation until 2022 (%)	Increment 2021-2022 (km²)	Increment 2021-2022 (%)
	Abaetetuba (PA)	1617	661	700.6	0.4333	0.4	0.0002
	Abel Figueiredo (PA)	616	1187	578.1	0.9385	2.8	0.0045
	Acará (PA)	4361	4104	2453.2	0.5625	5.7	0.0013
	Afuá (PA)	8382	49	29.4	0.0035	0.2	0
	Água Azul do Norte (PA)	7125	3308	4694	0.6588	4.5	0.0006
	Alenquer (PA)	22286	4309	1587.3	0.0712	23.8	0.0011
	Almeirim (PA)	72964	4491	1975.3	0.0271	18.8	0.0003
	Altamira (PA)	159540	140073	11948.5	0.0749	634.6	0.004
	Anajás (PA)	6940	81	179.4	0.0259	0.1	0
	Ananindeua (PA)	185	7	87.3	0.4719	0	0
	Anapu (PA)	11910	15081	3178.8	0.2669	109.7	0.0092
	Augusto Corrêa (PA)	1100	837	728.8	0.6625	0	0
	Aurora do Pará (PA)	1824	1394	1570.7	0.8611	2.1	0.0012
	Aveiro (PA)	17089	5802	1508.2	0.0883	53.4	0.0031
	Bagre (PA)	4403	728	225.2	0.0511	3.5	0.0008
	Baião (PA)	3768	2449	1661	0.4408	8.9	0.0024
	Bannach (PA)	2964	7109	2208.3	0.745	4.1	0.0014
	Barcarena (PA)	1316	370	339.3	0.2578	0.6	0.0005
	Belém (PA)	1070	43	252.8	0.2363	0.1	0.0001
	Belterra (PA)	4399	2287	871.6	0.1981	13.3	0.003
	Benevides (PA)	189	26	126.3	0.6683	0.4	0.0021
	Bom Jesus do Tocantins (PA)	2827	2506	1823.4	0.645	6.6	0.0023
	Bonito (PA)	590	296	544.5	0.9229	0	0
	Bragança (PA)	2107	1307	1725.7	0.819	0	0
	Brasil Novo (PA)	6368	2777	2772.4	0.4354	8.7	0.0014
	Brejo Grande do Araguaia (PA)	1292	543	1077.4	0.8339	1.9	0.0015
	Breu Branco (PA)	3953	4712	2874.5	0.7272	8.4	0.0021
	Breves (PA)	9572	947	552.4	0.0577	1.6	0.0002
	Bujaru (PA)	1010	1210	668.9	0.6623	0.3	0.0003
	Cachoeira do Arari (PA)	3115	1675	74.2	0.0238	0.1	0
	Cachoeira do Piriá (PA)	2465	1683	1571.8	0.6376	11.5	0.0047
	Cametá (PA)	3090	2393	1119.8	0.3624	0.4	0.0001
	Canaã dos Carajás (PA)	3156	1257	1752.4	0.5553	1.7	0.0005
	Capanema (PA)	619	178	519.4	0.8391	0	0
	Capitão Poço (PA)	2924	2108	2582.9	0.8833	1.6	0.0005
	Castanhal (PA)	1034	362	908.6	0.8787	0.5	0.0005
	Chaves (PA)	13116	484	99.9	0.0076	0.1	0
	Colares (PA)	612	49	91	0.1487	0.2	0.0003
	Conceição do Araguaia (PA)	5847	6578	3112.9	0.5324	4.9	0.0008
	Concórdia do Pará (PA)	695	859	615.1	0.885	0.3	0.0004
	Cumaru do Norte (PA)	17105	19615	7554.6	0.4417	25.7	0.0015
	Curionópolis (PA)	2375	1344	2073.9	0.8732	4.4	0.0019
	Curralinho (PA)	3626	883	210	0.0579	0.8	0.0002
	Curuá (PA)	1430	718	391.3	0.2736	6.2	0.0043
	Curuçá (PA)	675	171	276.9	0.4102	0.1	0.0001
	Dom Eliseu (PA)	5296	12046	3631.5	0.6857	48.3	0.0091
	Eldorado dos Carajás (PA)	2968	1676	2767.7	0.9325	3.3	0.0011
	Faro (PA)	11794	548	260.4	0.0221	4.8	0.0004
	Floresta do Araguaia (PA)	3454	3819	1933	0.5596	2.4	0.0007
	Garrafão do Norte (PA)	1610	1375	1441.5	0.8953	2	0.0012
	Goianésia do Pará (PA)	7048	9149	4034.9	0.5725	27.9	0.004
	Gurupá (PA)	8550	338	132.2	0.0155	2.4	0.0003
	Igarapé-Açu (PA)	789	352	688.8	0.873	0	0
	Igarapé-Miri (PA)	2004	670	489.1	0.2441	0.5	0.0002
	Inhangapi (PA)	476	208	328.5	0.6901	0	0
	Ipixuna do Pará (PA)	5245	4100	2857.6	0.5448	10.6	0.002
	Irituia (PA)	1387	1001	1218.5	0.8785	0.5	0.0004
	Itaituba (PA)	62095	39877	6819.4	0.1098	352.1	0.0057
	Itupiranga (PA)	7901	6322	5057.7	0.6401	27.1	0.0034
	Jacareacanga (PA)	53397	18806	2004.1	0.0375	108.8	0.002
	Jacundá (PA)	2013	1071	1488.4	0.7394	1.3	0.0006
	Juruti (PA)	8308	1409	1251	0.1506	15.7	0.0019
	Limoeiro do Ajuru (PA)	1494	84	62.6	0.0419	0	0
	Mãe do Rio (PA)	471	144	450.1	0.9556	0	0
	Magalhães Barata (PA)	326	252	167.1	0.5126	0.1	0.0003
	Marabá (PA)	15161	9534	8971.2	0.5917	43	0.0028
	Maracanã (PA)	860	539	333.1	0.3873	0.3	0.0003
	Marapanim (PA)	795	394	407	0.5119	0.7	0.0009
	Marituba (PA)	103	16	66	0.6408	0	0
	Medicilândia (PA)	8272	13187	2640.5	0.3192	102.8	0.0124
	Melgaço (PA)	6781	468	174.3	0.0257	1.9	0.0003
	Mocajuba (PA)	872	843	493.8	0.5663	0	0
	Moju (PA)	9129	17921	4626.3	0.5068	75.2	0.0082
	Monte Alegre (PA)	19516	6852	4520.8	0.2316	43.1	0.0022
	Muaná (PA)	3776	2024	101.4	0.0269	0.1	0
	Nova Esperança do Piriá (PA)	2829	1782	1594.4	0.5636	8	0.0028
	Nova Ipixuna (PA)	1569	1120	1183.7	0.7544	4	0.0025
	Nova Timboteua (PA)	492	189	379.3	0.7709	0	0
	Novo Progresso (PA)	38183	76413	7540.2	0.1975	266	0.007
	Novo Repartimento (PA)	15432	23591	8726.3	0.5655	110.3	0.0071
	Óbidos (PA)	28031	5048	2083.2	0.0743	31.9	0.0011
	Oeiras do Pará (PA)	3863	1651	802.1	0.2076	3.4	0.0009
	Oriximiná (PA)	107782	8107	1643.7	0.0153	14.4	0.0001
	Ourém (PA)	565	313	501.3	0.8873	0	0
	Ourilândia do Norte (PA)	14357	7228	1777.4	0.1238	7.7	0.0005
	Pacajá (PA)	11851	41451	6971.6	0.5883	224.1	0.0189
	Palestina do Pará (PA)	985	106	831.7	0.8444	0.8	0.0008
	Paragominas (PA)	19465	18981	8916.5	0.4581	47.4	0.0024
	Parauapebas (PA)	6968	1451	1347.5	0.1934	4.2	0.0006
	Pau D Arco (PA)	1674	3257	949.3	0.5671	1.7	0.001
	Peixe-Boi (PA)	454	184	364.4	0.8026	0.1	0.0002
	Piçarra (PA)	3322	976	2936.2	0.8839	2	0.0006
	Placas (PA)	7173	14174	2758.9	0.3846	142.5	0.0199
	Ponta de Pedras (PA)	3378	3486	52.3	0.0155	0	0
	Portel (PA)	25425	55823	3179.3	0.125	317.2	0.0125
	Porto de Moz (PA)	17427	6651	1283.4	0.0736	41.7	0.0024
	Prainha (PA)	14785	8772	2145.3	0.1451	84.9	0.0057
	Primavera (PA)	261	120	179.7	0.6885	0.2	0.0008
	Quatipuru (PA)	326	58	82.2	0.2521	0	0
	Redenção (PA)	3830	1317	2665.3	0.6959	0.1	0
	Rio Maria (PA)	4122	2175	3446.9	0.8362	8.4	0.002
	Rondon do Pará (PA)	8286	15437	5750.5	0.694	47.2	0.0057
	Rurópolis (PA)	7025	7457	2552	0.3633	119.5	0.017
	Salinópolis (PA)	219	61	35.5	0.1621	0.3	0.0014
	Salvaterra (PA)	1048	617	117.5	0.1121	0	0
	Santa Bárbara do Pará (PA)	279	27	161.1	0.5774	0	0
	Santa Cruz do Arari (PA)	1078	101	0	0	0	0
	Santa Isabel do Pará (PA)	720	208	538.9	0.7485	0.2	0.0003
	Santa Luzia do Pará (PA)	1367	518	1251.3	0.9154	0	0
	Santa Maria das Barreiras (PA)	10351	16399	6046.1	0.5841	16.6	0.0016
	Santa Maria do Pará (PA)	460	233	415.9	0.9041	0	0
	Santana do Araguaia (PA)	11609	14362	7371	0.6349	17.5	0.0015
	Santarém (PA)	22890	7770	5134	0.2243	136.8	0.006
	Santarém Novo (PA)	230	106	149.4	0.6496	0.1	0.0004
	Santo Antônio do Tauá (PA)	540	87	325.9	0.6035	0	0
	São Caetano de Odivelas (PA)	752	145	236.2	0.3141	0.2	0.0003
	São Domingos do Araguaia (PA)	1397	794	1301.6	0.9317	1.4	0.001
	São Domingos do Capim (PA)	1686	2015	1359.9	0.8066	0.8	0.0005
	São Félix do Xingu (PA)	84253	97307	21012.6	0.2494	541.1	0.0064
	São Francisco do Pará (PA)	480	258	418.8	0.8725	0.2	0.0004
	São Geraldo do Araguaia (PA)	3181	1242	2508.2	0.7885	0.6	0.0002
	São João da Ponta (PA)	197	203	112.1	0.569	0.4	0.002
	São João de Pirabas (PA)	703	300	216.2	0.3075	1	0.0014
	São João do Araguaia (PA)	1288	1275	960.6	0.7458	4.8	0.0037
	São Miguel do Guamá (PA)	1117	1052	892.8	0.7993	0.4	0.0004
	São Sebastião da Boa Vista (PA)	1636	100	124.8	0.0763	0	0
	Sapucaia (PA)	1300	288	1178	0.9062	2	0.0015
	Senador José Porfírio (PA)	14389	12460	1805.2	0.1255	123.4	0.0086
	Soure (PA)	3528	309	35.3	0.01	0	0
	Tailândia (PA)	4451	6869	2408	0.541	24.9	0.0056
	Terra Alta (PA)	209	97	172.9	0.8273	0.1	0.0005
	Terra Santa (PA)	1900	740	377.9	0.1989	5	0.0026
	Tomé-Açu (PA)	5169	6568	3083.2	0.5965	22.7	0.0044
	Tracuateua (PA)	858	396	470.1	0.5479	0	0
	Trairão (PA)	11997	8495	1894.7	0.1579	114.8	0.0096
	Tucumã (PA)	2513	1210	2305.8	0.9175	1.3	0.0005
	Tucuruí (PA)	2095	3264	871.7	0.4161	7.4	0.0035
	Ulianópolis (PA)	5122	8082	3715.2	0.7253	17.4	0.0034
	Uruará (PA)	10794	19839	4112.6	0.381	195.2	0.0181
	Vigia (PA)	536	70	220.8	0.4119	0.4	0.0007
	Viseu (PA)	4971	1458	3510.1	0.7061	1.8	0.0004
	Vitória do Xingu (PA)	3136	985	2018.1	0.6435	3.2	0.001
	Xinguara (PA)	3793	883	3385.8	0.8926	2.4	0.0006

## Sheet: Legal Amazon
Forest fire alerts by state of the legal Amazon
Years	Legal Amazon	Legal Amazon States
		Acre	Pará	Mato Grosso	Rondônia	Amazonas	Maranhão	Roraima	Tocantins	Amapá
1998	59187	732	20287	34638	6925	941	14235	21	11540	277
1999	62858	347	20478	44307	7122	1048	8712	220	6687	101
2000	48168	430	18201	26056	5505	857	8983	362	6554	253
2001	69675	829	28590	33013	5066	1297	18696	2415	9117	1300
2002	169261	6739	60238	69126	28691	8395	30464	2466	14547	2664
2003	174400	10523	53040	70560	30557	10191	34548	3987	12124	2516
2004	218637	7271	74214	97012	40881	8083	33585	2221	15147	3413
2005	213720	15993	71477	72104	41649	15644	33691	1461	16214	2020
2006	144422	6198	55840	43479	25702	11697	23302	2189	10299	1665
2007	186480	8549	68491	79968	27500	11293	44765	3244	25389	1484
2008	103453	5699	48449	29448	11560	6701	22122	1950	10753	2153
2009	81682	3511	41664	15059	5401	9280	19132	2359	6428	2456
2010	134614	8661	57196	59013	16970	12139	36277	1918	29100	1000
2011	58186	3191	26563	17371	6080	5028	19315	1475	10637	1396
2012	86719	4720	37221	27953	8312	9114	34299	1376	19044	2518
2013	58688	4980	24046	18554	4613	6512	17455	1395	9935	1529
2014	82553	4398	35526	24955	7334	9007	24675	2519	14075	1848
2015	106438	5779	43164	27741	13113	13419	28436	2452	15705	2936
2016	87761	7684	29724	27305	11474	11173	21789	3870	14494	2595
2017	107439	6295	49770	30911	11313	11685	25576	1565	15673	1946
2018	68345	6626	22080	18032	10255	11446	13892	2383	8033	1206
2019	89176	6802	30165	31169	11230	12676	18521	4784	13625	1277
2020	103161	9193	38603	47708	11145	16729	16817	1930	12093	750
2021	75090	8828	22876	22520	10030	14848	16077	989	10007	676
2022	115033	11840	41421	29039	12460	21217	20224	1223	12145	990
Total	2705146	155818	1019324	997041	370888	240420	585588	50774	329365	40969
Forest fires (%)		0.0576006	0.376809	0.368572	0.137105	0.0888751	0.216472	0.0187694	0.121755	0.0151448
													Period	Deforestation (km²)	Relationship with the Amazon (%)	Forest Fire Alerts					Deviation - Forest Fires	D² - Forest Fires
													Jan/2003-Dec/2006	27573	0.326774	254571					80265	6442470225
													Jan/2007-Dec/2010	19184	0.505175	215800					41494	1721752036
													Jan/2011-Dec/2014	8982	0.406073	123356					-50950	2595902500
													Jan/2015-Dec/2018	10322	0.36007	144738					-29568	874266624
													Jan/2019-Dec/2022	18450	0.405771	133065					-41241	1700820081
																174306						2.66704e+09	Variance - Forest Fires
																						51643.4	Standard Deviation - Forest Fires
																						0.29628	Coefficient of variation

## Sheet: Deforestation
Altamira	6783.06		Accumulated Deforestation
São Félix do Xingu	5522.99
Novo Repartimento	3511.81
Novo Progresso -	3415.56
Pacajá	3008.73
Itaituba	2649.33
Portel	2029.76
Marabá	1675.01
Anapu	1594.48
Uruará	1317.58
Placas	1317.04
Itupiranga	1263.97
Cumaru do Norte	1236.63
Senador José Porfírio	1194.26
Medicilândia	976.91
Moju	960.35
Trairão	914.6
Rurópolis	893
Prainha	863.83
Jacareacanga	836.32
Paragominas	742
Santana do Araguaia	552.37
Goianésia do Pará	535.91
Dom Eliseu	525.96
Porto de Moz	519.19
Ulianópolis	495.92
Aveiro	493.21
Brasil Novo	485.25
Rondon do Pará	469.06
Óbidos	448.33
Santa Maria das Barreiras	423.55
Almeirim	391.44
Alenquer	389.65
Cachoeira do Piriá	385.16
Breu Branco	382.15
Tailândia	377.23
Monte Alegre	349.2
Ipixuna do Pará	344.54
Acará	306.9
Oriximiná	285.42
Santarém	273.01
Bannach	229.42
Tomé-Açu	229.26
Nova Esperança do Piriá	222.07
Vitória do Xingu	198.91
Água Azul do Norte	183.3
Tucuruí	181.57
Ourilândia do Norte	175.74
Baião	173.72
Eldorado do Carajás	161.22
Conceição do Araguaia	153.46
Juruti	143.12
Oeiras do Pará	124.79
Floresta do Araguaia	115.96
Aurora do Pará	114.59
Viseu	113.78
São João do Araguaia	108.47
Parauapebas	102.32
Rio Maria	101.44
Piçarra	101.26
Belterra	97.96
Nova Ipixuna	96.78
Capitão Poço	92.84
Curuá	90.23
Garrafão do Norte	79.08
Irituia	70.12
Jacundá	64.43
Terra Santa	50.24
Bujaru	49.95
Bagre	49.35
Brejo Grande do Araguaia	45.81
São Domingos do Araguaia	44.62
Gurupá	44.02
Igarapé-Miri	44
Tucumã	43.99
São Domingos do Capim	42.78
Faro	42.58
Pau D'Arco	40.8
Palestina do Pará	40.7
Curionópolis	35.42
Canaã dos Carajás	33.03
São Geraldo do Araguaia	31.15
Cametá	30.86
Barcarena	30.65
Castanhal	30.51
Xinguara	27.58
Abaetetuba	26.56
Curralinho	26.2
Melgaço	26.19
Ourém	25.28
São João de Pirabas	24.32
Curuçá	23.36
Marapanim	21.74
Breves	21.7
Redenção	20.85
Abel Figueiredo	20.76
Sapucaia	19.94
São Miguel do Guamá	19.32
Bragança	18.62
Concórdia do Pará	18.27
Santa Luzia do Pará	17.79
Anajás	16.68
Maracanã	16.48
Capanema	14.45
Salvaterra	13.56
Peixe-Boi	13.19
Igarapé-Açu	12.82
São João da Ponta	12.22
Salinópolis	11.31
Nova Timboteua	9.7
Inhangapi	9.25
Chaves	9.21
Mãe do Rio	9.11
São Caetano de Odivelas	9.1
Magalhães Barata	8.83
Belém	8.8
Tracuateua	8.56
Santa Izabel do Pará	7.78
Augusto Corrêa	7.63
Vigia	6.08
São Francisco do Pará	5.89
Mocajuba	5.63
Santarém Novo	5.01
Quatipuru	4.68
Santo Antônio do Tauá	4.37
Limoeiro do Ajuru	4.36
Muaná	4.14
Colares	4.04
Terra Alta	4
São Sebastião da Boa Vista	3.88
Afuá	3.75
Benevides	3.6
Santa Bárbara do Pará	3.46
Santa Maria do Pará	3.34
Cachoeira do Arari	2.73
Soure	1.95
Ananindeua	1.15
Ponta de Pedras	0.71
Marituba	0.7
Santa Cruz do Arari	0

## Sheet: Relationship with Deforested
Year/Brazilian State	Acre (Km²)	Amazônas (Km²)	Amapá (Km²)	Maranhão (Km²)	Mato Grosso (Km²)	Pará (Km²)	Rondônia (Km²)	Roraima (Km²)	Tocantins (Km²)	Legal Amazon	Relationship with the Deforested Area of ​​the Legal Amazon
1988	620	1510	60	2450	5140	6990	2340	290	1650	21050	0.332067
1989	540	1180	130	1420	5960	5750	1430	630	730	17770	0.323579
1990	550	520	250	1100	4020	4890	1670	150	580	13730	0.356154
1991	380	980	410	670	2840	3780	1110	420	440	11030	0.342702
1992	400	799	36	1135	4674	3787	2265	281	409	13786	0.274699
1993	482	370	0	372	6220	4284	2595	240	333	14896	0.287594
1994	482	370	0	372	6220	4284	2595	240	333	14896	0.287594
1995	1208	2114	9	1745	10391	7845	4730	220	797	29059	0.269968
1996	433	1023	0	1061	6543	6135	2432	214	320	18161	0.337812
1997	358	589	18	409	5271	4139	1986	184	273	13227	0.312921
1998	536	670	30	1012	6466	5829	2041	223	576	17383	0.335328
1999	441	720	0	1230	6963	5111	2358	220	216	17259	0.296135
2000	547	612	0	1065	6369	6671	2465	253	244	18226	0.366016
2001	419	634	7	958	7703	5237	2673	345	189	18165	0.288302
2002	883	885	0	1085	7892	7510	3099	84	212	21651	0.346866
2003	1078	1558	25	993	10405	7145	3597	439	156	25396	0.281344
2004	728	1232	46	755	11814	8870	3858	311	158	27772	0.319386
2005	592	775	33	922	7145	5899	3244	133	271	19014	0.310245
2006	398	788	30	674	4333	5659	2049	231	124	14286	0.396122
2007	184	610	39	631	2678	5526	1611	309	63	11651	0.474294
2008	254	604	100	1271	3258	5607	1136	574	107	12911	0.434281
2009	167	405	70	828	1049	4281	482	121	61	7464	0.573553			Period	Pará (Km²)	Relationship with the Amazon %				Deviation	D²
2010	259	595	53	712	871	3770	435	256	49	7000	0.538571			Jan/2003-Dec/2006	27573	0.326774				10670.8	1.13866e+08
2011	280	502	66	396	1120	3008	865	141	40	6418	0.468682			Jan/2007-Dec/2010	19184	0.505175				2281.8	5.20661e+06
2012	305	523	27	269	757	1741	773	124	52	4571	0.380879			Jan/2011-Dec/2014	8982	0.406073				-7920.2	6.27296e+07
2013	221	583	23	403	1139	2346	932	170	74	5891	0.398235			Jan/2015-Dec/2018	10322	0.36007				-6580.2	4.3299e+07
2014	309	500	31	257	1075	1887	684	219	50	5012	0.376496			Jan/2019-Dec/2022	18450	0.405771				1547.8	2.39568e+06
2015	264	712	25	209	1601	2153	1030	156	57	6207	0.346866			Average	16902.2						4.54994e+07	Variance
2016	372	1129	17	258	1489	2992	1376	202	58	7893	0.37907										6745.32	Standard Deviation
2017	257	1001	24	265	1561	2433	1243	132	31	6947	0.350223										0.39908	Coefficient of variation (%)	Heterogeneous data sample (above 25%), data is dispersed from the average.
2018	444	1045	24	253	1490	2744	1316	195	25	7536	0.364119											R² = 0,9469
2019	682	1434	32	237	1702	4172	1257	590	23	10129	0.411887
2020	706	1512	24	336	1779	4899	1273	297	25	10851	0.451479									y = 3184x2 - 21815x + 47323
2021	889	2306	17	350	2213	5238	1673	315	37	13038	0.401749									R² = 0,9469
2022	847	2607	6	282	1906	4141	1512	240	27	11568	0.35797
